# Supplementary material for: Reconstructing the plinian and co-ignimbrite sources of large volcanic eruptions: A novel approach for the Campanian Ignimbrite
Source: Sci Rep. 2016 Feb 17;6:21220. doi: 10.1038/srep21220 (PMC4756320; doi:10.1038/srep21220)
Supplement: Supplementary Dataset 2 [file srep21220-s2.csv]

Location	lat(N)	lon(E)	Thickness(cm)	Distance to vent (km)
CI-caldera	40.83	14.14
Italia01	41.06	14.89	20	68.04
Italia03	40.23	14.92	12	93.87
Italia08	40.68	14.64	29	45.34
Italia12	40.76	14.65	47	43.67
Italia13	40.78	14.65	38	43.32
Italia14	40.74	14.71	57	49.06
Italia15	40.77	14.8	75	56.00
Italia16	40.76	14.81	76	56.98
Italia17	40.72	14.72	49	50.39
Italia18	40.7	14.89	39	64.85
Italia19	40.69	14.83	44	60.22
Italia20	40.69	14.8	63	57.78
Italia21	40.7	14.79	13	56.67
Italia22	40.68	14.85	40	62.14
Italia23	40.84	14.89	64	63.16
Italia24	40.86	14.86	57	60.71
Italia25	40.73	14.78	70	55.07
Italia26	40.69	14.7	44	49.71
Italia27	40.88	14.69	125	46.63
Italia28	40.88	14.68	130	45.79
Italia29	40.9	14.66	112	44.45
Italia30	40.93	14.73	90	50.88
Italia31	40.98	14.77	50	55.56
Italia32	41.01	14.78	46	57.43
Italia34	40.92	14.68	104	46.53
Italia35	41.01	14.98	28	73.42
Italia36	40.79	14.65	126	43.19
Italia37	40.83	14.79	85	54.74
Italia38	41.04	14.78	33	58.66
Italia39	41.06	14.74	8	56.56
Italia41	40.93	15.61	15	124.19
Italia45	40.81	14.64	150	42.17
Italia46	40.79	14.65	121	43.19
Italia47	40.88	14.68	110	45.79
Italia48	40.9	14.65	91	43.62
Italia49	40.94	14.7	80	48.68
Italia50	40.73	14.76	75	53.42
Italia51	40.87	14.85	80	59.94
Italia52	40.9	14.83	85	58.59
Italia53	40.92	14.81	83	57.26
Italia54	40.99	14.86	40	63.12
Italia55	40.73	14.95	50	69.16
Italia56	41.05	14.71	9	53.81
Italia57	41.06	14.72	6	55.07
Italia58	41.07	14.71	5	54.85
Italia59	41.02	14.77	24	57.04
Italia60	40.98	14.77	47	55.56
Italia61	40.94	14.72	88	50.31
Italia62	40.78	14.79	89	55.04
Italia63	40.76	14.79	78	55.32
Italia64	40.78	14.64	130	42.49
Italia65	40.72	14.75	73	52.85
Italia66	40.72	14.76	75	53.67
Italia67	40.71	14.76	42	53.94
Italia75	39.86	13.31	30	128.88
Italia76	38.75	14.5	22	233.52
Italia77	41.54	17.65	15	304.39
Grecia01	40.96	23.93	25	823.29
Grecia02	39.45	23.7	1	827.28
Grecia03	39.43	23.52	1	812.79
Grecia04	39.51	23.39	1	799.82
Grecia05	39.58	23.65	1	819.77
Grecia06	39.06	26.37	16	1060.99
Grecia07	39.23	20.82	10	596.26
Grecia08	38.09	22.58	4	786.26
Grecia09	37.31	23.26	6	879.37
Grecia10	40.94	20.72	9	553.63
Bulgar01	42.64	23.51	40	803.33
Bulgar02	44.69	24.86	17	974.54
Bulgar03	43.08	25.52	40	973.69
EstMed01	36.66	21.54	7	791.95
EstMed02	34.18	20.15	5	910.10
EstMed03	33.59	23.29	2	1141.95
EstMed04	34.92	27.14	2	1315.84
EstMed05	35.7	28.17	4	1350.23
EstMed06	34.87	26.13	2	1243.29
EstMed07	35.33	26.56	3	1246.63
EstMed08	36.02	27.08	3	1247.05
EstMed09	36.01	27.5	6	1280.65
EstMed10	35.95	26.04	2	1170.08
EstMed11	35.6	25.74	2	1167.99
EstMed12	35.49	25.12	5	1128.44
EstMed13	35.66	24.58	3	1077.59
EstMed14	35.9	24.66	2	1068.31
EstMed15	35.99	24.09	3	1020.30
EstMed16	36	22.91	24	933.98
EstMed17	36.02	22.24	21	885.51
EstMed18	35.44	22.84	4	968.59
EstMed19	36.03	21.16	5	811.85
EstMed20	37.18	17.13	9	481.45
EstMed21	36.97	17.91	9	539.47
EstMed22	36.64	19.55	9	661.56
Russia01	55.79	47.55	1	2936.69
Russia02	54.74	49.31	1	3005.86
Russia03	54.72	45.69	1	2784.50
Russia04	54.26	42.07	2	2548.73
Russia05	53.3	42.53	2	2534.76
Russia06	52.87	41.06	2	2425.71
Russia07	52.32	42.17	2	2473.38
Russia08	51.45	42.29	2	2449.90
Russia09	52.09	40.75	2	2373.72
Russia10	51.04	40.89	2	2343.01
Russia11	50.33	40.98	2	2325.15
Russia12	49.91	41.71	2	2362.65
Russia13	49.77	43.02	2	2450.24
Russia14	48.97	42.3	3	2380.29
Russia15	49.79	37.29	3	2056.06
Russia16	47.04	38.82	3	2084.72
Russia17	51.43	39.02	3	2235.85
Russia18	51.32	39.02	3	2231.28
Russia19	51.2	39.19	3	2237.40
Libia1	32.6	21.8	1	1141.71
Romania1	44.25	27.95	30	1192.91
Romania2	43.99	23.95	10	878.72
